# Supplementary material for: Effects of Light Quality on Anthocyanin Biosynthesis and Related Gene Expression in Camellia sinensis ‘Ziyan’
Source: Int J Mol Sci. 2025 Nov 9;26(22):10860. doi: 10.3390/ijms262210860 (PMC12652475; doi:10.3390/ijms262210860)
Supplement: Supplementary file 1 [file ijms-26-10860-s001.zip]

Archive with 1 entries (1 files):
- ijms-3922311-supplementary.xlsx
