# Supplementary material for: Effects of Light Quality on Anthocyanin Biosynthesis and Related Gene Expression in Camellia sinensis ‘Ziyan’
Source: Int J Mol Sci. 2025 Nov 9;26(22):10860. doi: 10.3390/ijms262210860 (PMC12652475; doi:10.3390/ijms262210860)
Supplement: Supplementary file 1 [file ijms-26-10860-s001.zip › ijms-3922311-supplementary.xlsx]

## Sheet: Table S1
Table S1. Summary of RNA-Sequencing output and read mapping statistics.
Sample name	Clean reads	Clean bases	GC Content	%≥Q30	Mapped Reads	Mapped Ratio
W1	33340253	9992018026	0.4461	0.9303	45443666	0.6815
W2	32305116	9680800144	0.4473	0.9291	43835332	0.6785
R1	32949562	9874264700	0.4492	0.9281	44867229	0.6808
R2	29286467	8777647912	0.4475	0.9281	39797686	0.6795
B1	30800244	9231156426	0.4472	0.9285	41918033	0.6805
B2	28330013	8490096674	0.4489	0.9288	38523275	0.6799
Sample codes W1, W2, R1, R2, B1, and B2 denote two biological replicates for the white, red, and blue light treatments, respectively.

## Sheet: Table S2
Table S2. Primers used for qRT-PCR analysis
Gene id	Gene name	Sequence （5'→3'）
CSA016076	PAL	Forward primer	AATGGCGACGCTGAGAAGAA
		Reverse primer	ACTCTCAACCGCTCTTCGTG
CSA036366	4CL	Forward primer	CCGGATTATCACTCCTCGGC
		Reverse primer	AGCACCCATGAATGCGAAGA
CSA032295	C4H	Forward primer	CTGAGCCGGACACCTACAAG
		Reverse primer	GCCACCACGCATTAACCAAG
CSA026709	CHS2	Forward primer	CGAGGGAACCGTGATGGTGA
		Reverse primer	CAACTCCGTTTTATGCTCGCTG
CSA006623	CHI	Forward primer	CCGAGCTACCTTGCTTTGGA
		Reverse primer	ATGAAGCGCAAGTCAGACCA
CSA004930	F3H	Forward primer	TTGATATGTCCGGCGGGAAG
		Reverse primer	GGCCATCTTGAGTAGTCCCG
CSA023049	F3'H	Forward primer	ACGCACCCTCCTCTTTAACC
		Reverse primer	GCCGGCTAGAAAAATTCGCA
CSA031792	F3'5'H	Forward primer	GATGGATCGGGTCATCGGTC
		Reverse primer	GCAGCGACTCTGGGAAGATT
CSA035727	DFR	Forward primer	TCATGGCTCGTTATGCGTCT
		Reverse primer	TGGTAGCATTGGGCAAGTCC
CSA035767	ANS	Forward primer	GAAGGGCCACAAGTGCCTAC
		Reverse primer	TGCATCACACCCCAATCCAC
CSA018523	LAR	Forward primer	AAGATTGGACGCACTCTCCC
		Reverse primer	TGTGTGAACGATGCAACGAC
CSA036672	UFGT	Forward primer	GGATGATAGTGCCGTGGTGT
		Reverse primer	AACGTCGAATTCCACCCACA
CSA032442	MYB	Forward primer	CAAGTGGGCAGAGTTGACGA
		Reverse primer	TGATTGGTTTGGGTGCCTGA
CSA030708	WRKY	Forward primer	TTCCAAAGACCCCCTACCCA
		Reverse primer	ATTGGGATCTGCGGTGATGG
CSA013449	NAC	Forward primer	ACAAGAAGCATGGGAGTGGAG
		Reverse primer	CCCTAACATCCTCTTCGGCTC
CSA030504	PTB1	Forward primer	TCGAAAGTCCTCCATCTGCG
		Reverse primer	TGGCCTGATTTAGGTCTGCG
PTB1 as the reference gene

## Sheet: Figure S1
	Figure S1. Gene Ontology（GO）enrichment analysis in pairwise comparisons of（W vs R）and（W vs B）

## Sheet: Figure S2
				Figure S2. Validation of gene expression by qRT-PCR. r represents the Pearson correlation coefficient (p < 0.01).Fold Change (FC) was calculated as the ratio of the FPKM (from transcriptomic data) or relative expression level (from qPCR) under red or blue light treatment to the corresponding value under white light treatment.
